# Supplementary material for: Dendrimer Platforms for Targeted Doxorubicin Delivery—Physicochemical Properties in Context of Biological Responses
Source: Int J Mol Sci. 2024 Jun 29;25(13):7201. doi: 10.3390/ijms25137201 (PMC11241532; doi:10.3390/ijms25137201)
Supplement: Supplementary file 1 [file ijms-25-07201-s001.zip]

Archive with 1 entries (1 files):
- ijms-3015418-supplementary.pdf
